# Supplementary material for: Estimating the Global, Regional, and National Economic Costs of COVID-19 Vaccination During the COVID-19 Pandemic
Source: Vaccines (Basel). 2025 Nov 11;13(11):1153. doi: 10.3390/vaccines13111153 (PMC12657000; doi:10.3390/vaccines13111153)
Supplement: Supplementary file 1 [file vaccines-13-01153-s001.zip]

Archive with 1 entries (1 files):
- vaccines-3970403-supplementary.pdf
